# Supplementary material for: Analysis of Consensus Molecular Subtypes of Colorectal Cancer in Oman with Clinicopathologic Correlation
Source: Int J Mol Sci. 2026 Feb 21;27(4):2038. doi: 10.3390/ijms27042038 (PMC12940371; doi:10.3390/ijms27042038)
Supplement: Supplementary file 1 [file ijms-27-02038-s001.zip]

Archive with 1 entries (1 files):
- ijms-4075491-supplementary.pdf
